# Supplementary material for: Random Forests Are Able to Identify Differences in Clotting Dynamics from Kinetic Models of Thrombin Generation
Source: PLoS One. 2016 May 12;11(5):e0153776. doi: 10.1371/journal.pone.0153776 (PMC4865224; doi:10.1371/journal.pone.0153776)
Supplement: S1 Dataset — Sampled sets of positive nonzero percentage values of initial conditions for each group (ACS and CAD) from lognormal distributions used in this study. Scaling these with the mean physiological values (see Methods) should give the concentration values of each factor. (XLSX) [file pone.0153776.s003.xlsx]

## Sheet: Sheet1
Sampled Plasma Factor Composition Percentage Values
FVII	FX	FIX	FII	FVIII	FV	TFPI	ATIII	Disease
131.78	92.15	123.70	104.30	207.91	111.69	105.47	71.30	ACS
142.08	122.02	105.77	174.29	194.48	94.22	100.78	91.96	ACS
103.14	100.14	118.84	107.82	122.27	98.88	129.86	77.44	ACS
97.59	76.10	130.73	123.30	152.74	88.89	109.02	81.50	ACS
114.11	101.53	123.38	154.63	135.87	116.54	152.78	92.21	ACS
90.32	95.03	96.36	149.44	166.41	107.87	112.33	74.10	ACS
148.35	87.15	99.61	106.63	245.26	109.78	153.15	101.85	ACS
136.22	120.86	88.09	137.42	132.16	124.00	75.21	93.33	ACS
142.63	109.44	144.88	100.38	237.61	110.15	119.39	106.76	ACS
153.50	102.74	112.84	90.80	143.95	80.00	117.85	84.59	ACS
109.59	96.51	96.73	135.62	138.48	102.82	154.91	99.70	ACS
97.63	155.25	134.00	90.44	179.94	104.60	117.43	75.90	ACS
128.09	139.41	100.25	84.39	183.69	79.66	150.96	91.10	ACS
149.44	104.20	126.63	120.02	168.03	144.31	153.82	102.56	ACS
139.02	110.52	164.46	153.35	116.91	71.87	101.48	80.85	ACS
142.04	149.90	142.79	149.04	137.35	129.82	92.33	89.24	ACS
163.06	159.17	109.21	94.10	132.40	110.21	129.61	109.84	ACS
121.02	137.33	110.45	122.01	142.54	108.47	98.26	79.39	ACS
151.37	101.19	182.25	138.92	134.78	136.68	109.56	75.99	ACS
112.21	95.78	108.92	143.01	173.20	109.99	102.30	99.98	ACS
136.68	127.40	122.23	157.96	195.60	111.93	114.34	87.92	ACS
79.65	90.20	122.97	158.65	150.51	96.61	124.12	76.09	ACS
164.51	86.30	142.34	140.19	177.88	152.45	126.52	78.23	ACS
72.69	100.56	119.69	95.24	185.60	147.85	115.00	92.40	ACS
118.38	133.09	124.19	122.06	163.01	137.89	96.14	91.15	ACS
103.34	112.25	122.86	95.96	149.82	133.09	97.74	84.14	ACS
84.60	114.32	218.98	149.43	141.65	139.16	118.02	90.96	ACS
122.24	137.98	140.65	162.90	124.53	138.14	78.33	95.14	ACS
122.13	114.07	91.68	86.36	149.79	128.99	92.58	79.96	ACS
159.29	85.06	84.36	139.69	163.88	136.18	86.78	84.50	ACS
116.39	129.89	76.56	114.40	152.52	100.26	106.51	80.02	ACS
129.74	120.12	177.98	111.81	165.88	118.68	121.85	105.58	ACS
119.48	106.46	92.98	104.28	160.08	133.67	166.32	74.29	ACS
161.52	99.33	144.69	150.20	182.22	99.88	112.37	109.54	ACS
148.66	96.57	129.37	129.38	139.09	117.91	94.23	81.71	ACS
112.83	107.94	78.22	118.83	154.70	112.94	104.32	88.18	ACS
116.03	91.43	186.10	130.13	166.72	156.53	121.31	100.30	ACS
174.41	97.24	129.96	143.96	146.64	131.32	133.17	97.38	ACS
106.09	78.96	177.12	104.63	168.05	151.36	104.22	84.25	ACS
139.01	97.11	123.47	105.97	109.69	135.90	112.36	99.38	ACS
90.65	93.55	118.65	136.25	174.38	148.44	136.84	75.28	ACS
93.29	122.75	88.54	158.63	174.50	115.37	116.69	106.17	ACS
139.17	148.07	114.61	149.86	158.51	121.03	113.96	103.07	ACS
132.01	135.37	117.43	118.89	147.34	102.13	106.45	88.42	ACS
146.03	135.70	78.33	96.75	144.91	128.80	105.51	93.11	ACS
96.29	125.36	113.04	81.51	111.29	237.90	133.97	100.59	ACS
144.59	121.94	118.18	103.62	199.05	120.54	102.98	84.41	ACS
117.40	127.36	95.23	146.83	180.92	116.66	111.57	94.90	ACS
111.23	92.82	125.54	110.47	126.51	143.41	94.76	96.72	ACS
170.58	129.64	84.46	127.22	116.67	82.48	124.27	92.72	ACS
160.31	83.97	98.72	125.70	146.36	152.53	117.18	72.89	ACS
64.65	123.83	116.52	83.47	182.62	97.14	120.98	84.32	ACS
122.86	90.81	97.97	149.89	188.47	134.20	111.95	67.65	ACS
91.28	88.17	125.88	170.89	177.16	125.57	99.45	83.78	ACS
104.54	98.47	103.94	120.45	185.95	116.09	110.87	79.33	ACS
96.27	82.12	91.74	143.61	228.24	100.07	90.92	87.07	ACS
167.88	108.86	142.57	106.64	111.30	129.67	106.32	92.78	ACS
152.76	137.56	131.48	134.14	174.78	152.41	164.75	98.60	ACS
129.02	102.86	130.57	173.77	156.77	137.77	148.31	86.52	ACS
133.82	120.62	134.24	151.44	135.72	162.16	129.82	88.68	ACS
125.98	112.32	145.31	107.68	183.99	85.85	120.91	101.05	ACS
133.18	140.57	144.65	102.00	158.36	118.40	128.94	104.97	ACS
119.72	104.88	114.50	122.34	203.41	86.60	119.94	90.82	ACS
107.70	115.50	101.74	116.47	127.91	121.01	131.20	99.01	ACS
127.52	183.86	110.54	119.96	132.96	133.41	137.29	79.97	ACS
104.27	138.61	153.64	150.40	173.47	98.93	94.96	109.12	ACS
102.12	88.86	84.76	125.88	131.86	158.02	108.95	80.69	ACS
105.31	137.83	98.94	160.75	162.59	105.77	111.94	79.57	ACS
110.12	89.04	146.51	120.37	145.85	135.92	102.58	94.81	ACS
112.76	108.72	139.62	118.54	199.09	108.89	95.39	87.43	ACS
209.91	115.42	100.62	138.69	173.59	99.14	138.80	71.28	ACS
83.27	130.67	107.97	130.33	145.70	99.62	125.59	101.93	ACS
86.44	99.66	109.32	117.01	138.86	84.63	96.71	96.83	ACS
119.57	121.71	106.18	92.63	145.76	166.84	94.47	110.03	ACS
111.14	158.38	62.54	100.34	260.62	67.41	120.69	91.76	ACS
94.02	72.20	102.31	134.61	156.92	87.80	100.33	96.96	ACS
121.97	86.19	122.47	132.95	152.02	74.92	92.22	75.57	ACS
135.46	140.06	206.64	94.54	152.18	86.75	107.94	113.21	ACS
84.71	101.89	79.46	123.74	217.21	62.31	97.78	121.26	ACS
101.78	107.61	97.24	132.63	110.65	135.27	129.43	83.80	ACS
81.95	132.18	103.36	99.35	199.74	118.98	164.73	80.35	ACS
114.88	174.49	90.22	102.37	136.55	93.15	84.86	100.87	ACS
117.17	82.14	96.34	148.45	149.80	87.58	129.17	75.73	ACS
133.13	89.33	70.99	90.07	182.49	87.24	120.59	90.04	ACS
86.12	106.71	110.49	130.78	130.53	110.62	97.81	86.62	ACS
121.09	108.50	100.06	143.11	173.20	74.28	131.85	98.55	ACS
108.63	111.00	129.41	89.50	156.11	129.36	97.07	67.72	ACS
158.54	101.48	115.17	118.60	118.58	115.49	82.35	89.67	ACS
121.37	140.81	147.32	99.35	165.00	109.02	93.37	91.36	ACS
98.59	89.32	168.70	123.11	178.85	136.82	123.74	69.54	ACS
106.37	113.33	116.99	112.87	181.00	127.57	120.35	86.34	ACS
98.62	134.05	83.94	91.65	140.97	108.96	132.75	95.97	ACS
160.39	117.55	120.54	134.64	158.02	118.72	121.97	74.32	ACS
99.23	94.98	159.78	134.14	180.41	114.35	138.53	84.72	ACS
75.77	111.33	110.95	109.18	177.11	102.18	80.69	90.56	ACS
107.10	101.38	124.84	132.59	146.23	151.95	106.92	82.23	ACS
149.13	95.44	89.69	96.54	121.76	155.13	105.89	108.94	ACS
132.50	144.88	164.17	98.35	167.78	119.85	111.38	97.80	ACS
117.18	104.00	125.33	99.71	169.35	93.24	134.18	81.61	ACS
174.67	95.88	102.44	119.02	216.40	90.18	100.54	92.22	ACS
97.38	92.31	75.46	110.94	114.83	124.84	117.25	102.63	ACS
119.95	111.34	96.01	167.64	147.30	110.97	81.96	91.19	ACS
90.80	78.80	88.37	119.79	173.50	97.90	96.64	95.05	ACS
92.69	76.31	100.69	133.36	155.24	121.49	131.38	96.15	ACS
103.39	113.06	123.60	133.64	241.59	89.94	84.26	97.40	ACS
131.99	82.35	139.06	129.13	146.91	127.42	142.12	73.85	ACS
186.61	99.61	117.96	125.25	97.06	81.95	103.79	80.54	ACS
137.00	128.05	115.91	149.71	184.49	67.31	122.71	84.12	ACS
86.45	132.13	124.44	99.53	118.58	112.41	92.55	71.18	ACS
106.99	150.93	217.07	159.97	208.31	94.20	127.41	73.07	ACS
98.18	87.44	123.17	136.20	172.41	167.24	112.42	92.54	ACS
104.71	130.30	117.53	99.78	147.61	161.29	138.39	92.56	ACS
150.49	116.30	166.94	146.35	129.36	102.50	102.72	99.86	ACS
123.49	141.80	116.07	148.16	233.15	94.53	99.56	92.64	ACS
143.66	113.72	96.36	161.94	169.07	112.20	99.22	79.58	ACS
130.56	129.14	142.58	112.91	143.24	109.67	155.92	88.02	ACS
92.58	138.41	104.06	160.08	137.25	161.76	106.48	80.11	ACS
141.52	99.35	119.31	126.78	152.72	108.87	86.16	99.09	ACS
80.70	98.31	140.66	94.61	205.79	155.25	131.57	72.01	ACS
137.03	81.66	138.33	106.30	235.74	156.38	112.91	98.99	ACS
130.44	106.48	76.77	141.94	159.44	209.60	106.02	94.30	ACS
147.56	117.06	63.79	164.31	173.25	108.10	122.49	97.85	ACS
79.34	92.56	95.68	99.21	169.56	105.76	130.24	81.61	ACS
107.03	110.18	169.99	118.98	112.58	172.85	101.19	90.57	ACS
113.03	100.53	120.27	108.47	163.23	99.59	114.53	87.72	ACS
115.35	98.93	109.43	166.74	142.97	77.87	106.81	72.01	ACS
139.64	128.16	109.32	104.16	145.07	120.24	102.19	94.13	ACS
133.73	129.18	146.33	151.94	153.66	132.15	121.66	93.60	ACS
132.13	138.68	123.11	109.07	87.00	108.51	126.71	79.83	ACS
117.59	86.04	127.55	138.31	136.12	108.81	89.63	104.17	ACS
170.03	105.38	68.16	96.87	185.50	86.35	135.13	69.60	ACS
103.88	124.80	108.84	156.35	162.57	174.72	115.25	83.47	ACS
115.37	82.29	114.10	83.46	142.44	123.43	108.14	83.69	ACS
97.64	163.78	92.05	128.06	147.71	104.02	86.45	80.14	ACS
110.84	114.04	112.93	130.21	126.70	129.22	107.76	80.68	ACS
134.55	96.56	98.03	105.50	137.17	142.63	111.16	94.11	ACS
83.19	135.29	140.44	102.92	140.47	92.78	114.40	78.44	ACS
117.95	117.60	98.79	134.44	152.54	124.11	104.61	89.02	ACS
93.91	111.06	156.17	101.71	179.13	105.59	131.08	83.31	ACS
136.65	93.81	112.39	120.67	157.85	171.87	145.77	86.69	ACS
69.36	74.39	141.32	75.18	155.94	122.24	138.15	114.32	ACS
69.53	88.30	198.40	85.21	133.30	91.18	108.24	82.02	ACS
167.87	94.51	115.43	120.33	194.27	114.93	118.87	99.33	ACS
108.47	119.51	163.58	146.54	166.49	130.62	120.28	88.65	ACS
69.31	123.72	87.40	91.67	178.32	190.47	101.45	88.58	ACS
74.30	91.73	177.25	136.03	165.93	118.96	112.24	68.32	ACS
110.15	129.50	84.55	131.84	187.49	134.32	101.99	101.15	ACS
121.38	125.13	111.76	109.74	217.04	155.08	113.74	90.05	ACS
122.29	105.62	104.85	120.75	144.96	132.41	146.79	83.21	ACS
146.35	88.53	85.78	175.78	177.45	96.65	109.02	88.65	ACS
122.15	131.28	82.51	95.62	182.56	113.63	99.64	86.92	ACS
110.52	105.53	132.98	131.53	158.26	101.44	141.25	112.79	ACS
145.66	87.36	80.89	125.59	235.80	138.54	129.93	76.03	ACS
186.83	114.50	81.86	128.05	129.39	167.59	103.08	81.80	ACS
113.28	121.34	149.61	121.12	143.32	117.30	99.53	91.37	ACS
106.07	79.38	113.61	127.17	161.13	150.00	142.03	113.13	ACS
145.32	161.68	124.60	116.19	159.41	100.54	113.03	91.30	ACS
99.32	68.53	91.13	90.99	151.38	122.25	115.95	102.39	ACS
78.11	76.49	108.24	109.82	143.52	113.23	119.14	97.58	ACS
109.62	140.94	122.40	126.16	188.15	171.07	101.33	97.14	ACS
119.54	116.30	118.30	126.68	156.57	126.07	134.66	104.84	ACS
116.65	98.99	175.73	134.31	134.09	140.48	166.00	119.96	ACS
85.45	108.76	97.51	176.67	226.25	109.05	74.49	89.97	ACS
97.15	126.85	109.48	91.60	191.60	102.01	116.19	84.83	ACS
95.20	90.12	139.15	136.07	215.97	129.01	131.50	90.45	ACS
142.37	132.30	143.15	124.07	157.67	97.79	98.57	84.69	ACS
108.97	125.93	70.14	120.47	235.99	86.38	114.13	64.68	ACS
132.05	107.45	103.20	107.81	191.90	110.02	115.67	86.84	ACS
130.40	113.02	96.27	118.65	108.92	169.86	101.82	90.21	ACS
107.33	94.85	113.12	136.07	121.92	107.78	126.40	83.97	ACS
69.10	90.34	128.79	130.33	178.97	123.98	137.50	85.67	ACS
123.06	99.84	126.59	92.36	154.77	102.94	116.68	104.12	ACS
133.83	135.17	150.05	141.38	153.88	73.80	119.54	89.18	ACS
93.50	103.07	126.68	126.48	198.18	117.90	102.72	87.85	ACS
112.07	98.51	122.66	167.15	225.75	173.56	135.32	80.71	ACS
100.94	88.00	143.06	100.41	171.96	109.29	110.78	81.84	ACS
171.09	85.15	126.09	107.28	162.79	90.65	120.96	87.02	ACS
111.69	109.01	82.18	90.09	253.00	94.01	136.59	89.73	ACS
118.33	135.51	116.65	121.32	158.19	128.11	107.05	92.92	ACS
86.95	141.16	75.82	143.52	144.39	107.09	108.89	109.85	ACS
93.90	122.29	148.94	111.79	140.12	147.58	114.15	105.82	ACS
80.58	101.56	67.88	111.03	136.09	110.69	108.37	75.11	ACS
134.65	100.29	99.30	115.34	161.26	73.21	91.15	111.65	ACS
130.68	117.31	116.21	117.99	132.60	106.63	121.80	77.27	ACS
91.78	132.56	112.51	144.22	107.79	138.70	88.58	124.56	ACS
229.13	133.61	179.85	121.57	121.42	149.03	106.92	90.59	ACS
141.12	68.98	115.11	111.72	173.57	158.09	89.07	83.16	ACS
124.36	107.42	97.75	135.02	198.86	148.16	139.48	67.24	ACS
180.38	88.24	131.07	96.21	203.51	150.64	114.05	83.61	ACS
61.48	98.10	84.58	134.19	256.27	181.69	121.73	108.49	ACS
110.04	157.21	129.74	117.08	126.59	167.36	107.66	83.45	ACS
111.85	91.88	120.74	174.24	210.47	122.71	146.23	83.02	ACS
118.22	75.70	103.18	108.62	161.26	105.74	105.18	73.95	ACS
87.15	112.68	97.56	130.27	143.87	110.59	136.07	75.34	ACS
128.20	105.64	84.92	123.69	145.11	138.41	136.10	81.61	ACS
65.19	99.27	71.78	100.95	190.71	155.34	103.08	92.57	ACS
115.55	130.93	102.39	140.64	181.44	111.40	120.73	66.88	ACS
125.38	122.45	137.30	83.13	108.97	166.53	114.83	96.47	ACS
111.41	117.57	95.40	87.18	196.13	99.90	159.59	82.69	ACS
123.10	102.26	167.22	97.11	188.18	106.00	95.39	98.26	ACS
116.60	103.14	101.37	68.25	139.14	131.02	95.63	116.46	CAD
103.68	100.20	82.52	78.91	194.31	130.96	109.42	130.43	CAD
133.56	133.62	141.67	106.93	108.19	101.15	119.88	99.98	CAD
133.65	112.05	92.10	97.00	139.19	178.75	84.62	111.19	CAD
200.81	99.14	153.10	171.66	129.04	98.25	124.41	95.40	CAD
82.38	131.90	106.99	77.01	109.90	112.49	117.75	99.05	CAD
96.73	102.10	107.98	96.48	119.39	101.95	102.42	92.52	CAD
84.12	148.83	163.83	101.90	138.63	95.05	121.92	99.00	CAD
100.20	99.24	125.20	77.63	209.15	127.12	104.25	117.59	CAD
101.96	99.92	105.36	124.44	147.88	81.64	89.88	108.52	CAD
103.72	99.25	94.35	116.67	112.69	113.64	115.62	120.99	CAD
102.96	119.83	102.26	136.05	74.36	161.14	131.61	128.31	CAD
101.82	143.66	129.80	115.41	126.87	160.33	92.51	117.52	CAD
109.55	120.04	145.80	51.07	127.23	68.96	90.08	124.11	CAD
130.92	129.74	118.45	83.95	98.79	141.57	115.76	123.77	CAD
157.31	142.30	102.91	107.36	152.31	108.69	101.02	152.96	CAD
105.86	109.22	127.64	86.44	131.27	143.48	86.33	123.81	CAD
190.45	134.20	139.28	106.78	137.60	131.77	117.10	91.97	CAD
147.48	109.30	104.83	99.83	106.32	113.51	99.49	116.48	CAD
161.84	167.25	170.24	91.00	101.38	124.51	92.28	122.35	CAD
89.78	117.65	106.41	102.44	106.80	150.55	94.62	126.88	CAD
71.54	100.85	147.75	111.60	91.50	156.09	95.56	124.79	CAD
127.42	114.11	150.47	125.98	105.39	99.41	113.07	104.97	CAD
128.01	97.30	118.71	85.14	142.31	83.32	88.46	112.43	CAD
74.03	83.64	114.43	90.58	69.49	109.99	107.03	117.25	CAD
78.41	119.68	146.75	88.02	78.05	170.76	113.96	115.26	CAD
128.28	117.03	73.19	119.03	120.26	138.83	91.59	146.47	CAD
154.09	126.85	118.01	136.83	129.32	141.02	105.35	90.61	CAD
167.87	95.23	119.10	123.88	95.13	109.20	83.45	125.43	CAD
91.28	95.96	128.64	130.87	135.94	98.93	109.93	131.03	CAD
137.26	101.91	92.94	106.08	161.73	235.90	88.81	103.61	CAD
137.61	92.35	81.07	86.66	140.84	121.06	111.35	119.60	CAD
115.74	187.27	58.91	115.24	82.06	123.76	106.58	110.71	CAD
88.07	120.18	134.79	140.94	100.25	114.99	96.53	97.72	CAD
86.84	98.79	154.82	111.45	97.32	127.71	85.17	113.52	CAD
142.35	121.40	104.22	120.90	110.15	113.39	118.42	139.65	CAD
74.39	141.60	217.16	75.14	101.69	90.86	103.13	106.26	CAD
107.87	127.42	99.02	112.85	97.61	145.35	123.32	121.70	CAD
121.21	133.38	83.18	98.16	189.13	194.15	101.40	96.59	CAD
156.44	122.71	112.63	112.47	110.31	132.29	82.24	99.17	CAD
106.03	83.91	120.24	129.26	115.20	99.58	123.50	95.10	CAD
80.39	96.80	139.69	89.41	128.01	127.20	97.90	92.67	CAD
128.14	137.08	120.72	135.09	78.80	170.78	112.90	98.90	CAD
96.27	107.77	95.91	84.33	90.82	215.63	93.08	99.46	CAD
187.92	117.62	78.73	101.91	133.79	81.36	108.84	105.66	CAD
92.52	124.47	100.43	107.26	130.03	129.45	111.72	90.15	CAD
122.21	92.08	82.06	124.15	90.40	109.51	114.08	104.76	CAD
201.74	116.08	141.19	95.02	156.63	147.67	107.41	101.11	CAD
154.82	103.00	113.87	84.45	117.60	131.65	100.82	100.86	CAD
116.21	84.44	72.25	132.79	123.64	104.43	103.03	107.42	CAD
132.72	120.68	128.64	108.42	122.68	71.95	104.96	130.78	CAD
222.18	95.25	92.03	69.97	104.70	86.25	92.90	111.95	CAD
169.88	101.67	166.18	107.53	76.94	103.87	108.05	118.43	CAD
81.79	86.65	118.58	72.90	115.80	114.99	89.42	138.13	CAD
122.66	99.75	124.16	117.73	82.03	179.09	81.02	122.63	CAD
155.27	121.75	95.32	132.04	114.86	104.24	103.30	113.95	CAD
77.39	151.17	134.02	97.62	125.60	140.08	103.68	129.31	CAD
126.12	90.16	118.97	84.90	125.32	164.91	103.96	150.41	CAD
114.62	119.58	123.74	128.03	85.63	134.19	124.71	104.62	CAD
126.11	123.72	107.63	91.65	130.51	128.30	117.06	125.31	CAD
94.09	136.67	138.28	86.38	89.33	103.73	126.04	100.59	CAD
71.56	142.43	62.04	79.32	126.95	161.69	103.95	94.98	CAD
87.59	90.60	122.13	76.24	138.14	205.68	112.69	102.42	CAD
192.89	113.26	153.63	106.62	175.48	144.58	94.52	110.93	CAD
112.75	141.63	111.32	94.86	72.99	137.33	98.59	86.43	CAD
90.47	124.23	135.95	117.67	145.86	134.35	82.53	90.68	CAD
172.96	146.29	100.20	100.01	114.93	171.50	102.13	111.18	CAD
149.32	141.25	122.35	97.11	117.35	112.99	112.93	121.27	CAD
92.65	175.23	100.50	72.61	104.39	106.90	89.48	124.27	CAD
155.69	67.82	157.54	87.10	126.42	147.09	98.69	118.68	CAD
157.17	105.05	132.18	103.16	112.29	113.84	93.06	109.39	CAD
94.89	104.92	167.29	93.12	102.98	164.20	92.14	120.15	CAD
134.90	85.26	115.72	129.22	104.98	79.92	112.61	155.73	CAD
105.70	101.32	115.19	71.09	138.58	187.53	102.10	145.46	CAD
163.20	146.92	126.91	97.65	134.49	100.00	110.48	111.14	CAD
83.25	113.21	170.47	103.36	155.69	134.48	106.13	135.04	CAD
104.64	134.50	62.84	87.99	130.39	108.36	113.05	103.20	CAD
145.44	153.02	75.65	103.31	115.38	155.49	77.75	117.33	CAD
114.28	105.89	162.61	139.19	90.89	81.06	89.86	114.18	CAD
136.22	103.50	191.39	82.61	128.89	90.22	99.28	123.91	CAD
185.92	87.01	110.91	94.51	111.01	205.92	105.52	95.40	CAD
104.14	106.15	166.33	76.95	126.03	92.79	115.90	121.65	CAD
87.04	97.64	205.67	116.31	147.46	100.99	93.98	114.54	CAD
177.39	107.34	122.89	80.17	106.15	127.42	94.36	116.99	CAD
103.83	107.21	103.91	85.72	106.42	97.94	97.97	97.78	CAD
127.13	97.38	103.33	132.95	112.28	130.75	109.90	106.34	CAD
99.89	89.93	109.44	118.47	125.76	179.10	102.57	91.34	CAD
76.69	104.14	143.98	87.43	194.99	127.67	115.59	101.66	CAD
90.58	112.25	111.90	122.95	96.88	211.91	92.54	98.54	CAD
165.90	94.31	198.68	89.07	164.91	80.26	106.30	106.96	CAD
104.45	119.73	107.09	103.20	113.47	114.60	106.01	114.55	CAD
112.13	108.89	97.11	143.90	148.28	95.71	83.54	125.30	CAD
126.51	106.49	134.77	156.09	121.22	139.93	104.88	97.26	CAD
159.99	133.25	124.36	92.85	105.10	85.01	124.22	116.45	CAD
121.60	173.97	131.93	100.53	112.28	73.01	88.03	129.31	CAD
108.93	131.63	67.87	123.49	150.47	110.85	94.01	127.19	CAD
92.91	126.57	112.50	113.65	162.03	71.78	89.92	90.73	CAD
136.46	112.04	72.62	96.68	150.55	95.00	115.64	123.40	CAD
66.72	114.75	122.75	97.12	104.35	105.76	94.90	109.55	CAD
85.22	125.10	142.72	86.95	87.66	75.03	110.63	134.45	CAD
142.19	100.70	158.97	65.31	131.59	148.54	83.53	126.66	CAD
131.58	84.14	142.28	98.11	135.67	137.26	81.81	106.97	CAD
82.92	121.51	132.67	80.30	65.32	103.21	113.87	116.08	CAD
134.80	97.88	143.11	96.77	120.20	81.68	108.60	119.84	CAD
132.38	120.69	115.27	162.56	197.76	114.93	104.68	80.91	CAD
85.00	95.50	115.81	101.77	114.20	118.77	113.46	103.29	CAD
114.51	88.08	152.52	135.18	102.35	64.34	102.11	106.31	CAD
179.30	85.59	155.20	81.66	93.79	186.45	102.98	96.29	CAD
102.28	118.12	103.50	129.23	77.32	142.82	91.43	83.40	CAD
81.37	162.66	73.31	73.28	106.23	73.14	101.41	125.17	CAD
121.81	116.31	64.41	95.81	128.48	228.87	89.04	103.29	CAD
100.47	122.94	76.72	106.93	94.33	119.29	91.26	130.79	CAD
106.04	115.06	90.19	113.92	127.00	79.68	95.79	98.69	CAD
130.29	116.97	131.40	98.72	144.42	94.20	102.96	127.06	CAD
115.03	175.96	95.61	82.11	103.61	135.47	122.24	122.93	CAD
105.40	96.40	114.41	80.00	134.51	80.51	105.89	120.62	CAD
88.55	108.58	128.77	88.00	136.90	108.17	106.24	97.66	CAD
93.71	98.41	81.58	83.11	118.27	121.20	107.96	109.41	CAD
88.75	128.31	93.78	90.45	191.25	109.79	116.66	105.27	CAD
99.27	117.53	96.27	84.21	88.01	133.05	108.43	98.67	CAD
187.07	105.14	94.97	128.40	127.67	100.57	102.06	105.62	CAD
121.45	129.00	104.35	106.50	95.63	115.80	96.29	90.41	CAD
100.76	92.35	143.55	106.78	100.46	132.53	108.65	109.71	CAD
112.81	114.52	102.52	86.04	132.86	63.42	83.16	109.13	CAD
124.66	116.31	140.12	106.64	155.40	69.55	101.80	100.36	CAD
125.70	151.24	127.80	107.59	124.48	90.22	113.15	121.86	CAD
127.14	124.08	122.96	84.45	163.52	128.11	98.63	97.52	CAD
156.34	112.64	150.73	80.44	95.56	133.02	108.39	108.40	CAD
106.46	86.60	204.07	69.69	129.62	99.98	103.37	120.06	CAD
128.39	84.49	171.32	119.60	105.18	186.73	108.49	115.22	CAD
98.91	125.32	77.49	83.22	99.61	176.77	95.61	81.60	CAD
70.95	97.91	134.26	102.02	63.48	118.43	123.23	101.15	CAD
100.16	106.89	84.59	102.74	143.46	345.53	106.12	106.16	CAD
170.67	94.79	69.35	102.90	187.54	111.81	102.99	104.12	CAD
106.16	115.89	85.39	89.43	134.75	168.86	88.10	93.68	CAD
153.49	116.92	66.33	96.80	166.36	122.63	99.03	111.38	CAD
137.16	156.26	87.17	95.31	121.20	73.79	85.51	109.56	CAD
99.48	158.46	166.35	131.09	88.90	222.10	97.93	132.66	CAD
194.89	137.13	103.35	80.95	96.89	90.32	87.71	113.69	CAD
147.51	137.72	234.86	97.18	98.53	127.87	100.54	122.96	CAD
148.66	89.50	129.49	124.14	155.76	224.90	103.13	110.10	CAD
91.49	142.86	151.87	109.64	106.47	152.16	95.71	88.00	CAD
98.16	93.49	112.62	82.01	122.15	140.03	122.68	92.20	CAD
138.80	82.44	108.78	117.78	86.73	119.58	118.94	101.43	CAD
160.98	205.07	95.42	60.13	114.35	134.75	119.57	105.78	CAD
115.91	118.97	121.97	91.97	80.84	222.80	108.57	120.88	CAD
184.65	98.61	79.55	136.71	100.93	108.59	111.00	100.32	CAD
112.81	112.10	93.78	111.29	143.43	116.83	93.79	103.08	CAD
141.49	113.42	88.59	117.74	180.24	108.77	102.88	115.87	CAD
116.84	75.34	122.21	99.32	134.29	110.22	88.81	104.00	CAD
156.48	97.62	173.49	93.98	122.32	118.60	104.19	95.23	CAD
106.94	123.86	204.99	115.60	154.67	151.06	115.82	104.11	CAD
115.76	112.70	74.11	157.90	142.35	128.44	89.03	102.39	CAD
77.94	81.45	128.01	96.02	66.33	99.08	98.85	122.73	CAD
126.58	101.89	98.68	133.31	77.68	207.16	85.30	115.35	CAD
119.58	108.77	88.31	91.15	97.80	95.84	108.76	120.40	CAD
134.47	113.69	120.17	93.08	96.86	113.01	117.03	105.41	CAD
127.80	81.20	103.47	114.60	81.34	128.12	115.83	148.18	CAD
97.58	117.54	118.54	85.00	101.52	74.76	89.82	113.64	CAD
139.46	149.95	142.85	121.21	95.53	91.84	93.22	99.19	CAD
234.87	82.55	91.72	73.14	155.68	84.18	100.10	94.04	CAD
98.31	121.73	112.42	63.47	103.20	55.37	96.72	113.49	CAD
149.85	144.73	75.18	98.07	87.93	239.97	95.23	106.16	CAD
100.00	120.38	105.88	107.72	108.12	100.00	75.35	93.69	CAD
91.52	125.28	151.27	129.23	101.36	161.62	109.15	105.27	CAD
86.42	102.21	74.30	103.47	127.27	125.68	98.56	90.33	CAD
136.19	108.04	129.49	121.49	113.03	92.26	109.88	122.59	CAD
117.78	89.93	82.31	105.90	83.61	123.49	104.49	144.83	CAD
147.52	109.36	123.83	115.23	137.39	141.49	71.44	123.53	CAD
110.94	100.71	104.05	83.92	109.49	88.16	97.78	107.33	CAD
85.21	98.70	108.81	99.64	103.45	180.32	111.08	134.07	CAD
110.70	147.62	77.09	90.13	97.37	180.25	114.51	116.41	CAD
114.45	109.46	92.31	96.61	144.62	121.35	97.60	83.55	CAD
137.54	126.26	111.25	157.28	116.41	150.85	107.68	109.90	CAD
84.41	120.26	119.18	77.18	82.27	86.14	104.17	113.19	CAD
71.25	92.19	111.30	101.78	201.37	148.90	112.86	120.66	CAD
132.00	77.99	99.01	95.06	110.07	120.21	127.53	109.61	CAD
94.81	85.09	165.24	108.77	127.54	204.42	91.03	130.81	CAD
102.36	118.00	111.21	142.75	130.14	93.31	129.58	93.98	CAD
135.28	105.67	95.61	120.51	87.29	231.22	103.88	155.04	CAD
117.31	129.43	96.04	89.11	160.27	125.79	92.24	133.94	CAD
122.01	104.09	114.70	76.74	126.93	143.26	92.12	108.42	CAD
160.31	86.93	148.94	119.03	123.70	194.72	102.71	116.36	CAD
155.31	114.02	104.75	83.54	165.33	175.15	102.95	99.81	CAD
116.85	138.17	146.73	88.11	124.16	95.65	106.30	99.05	CAD
101.24	117.76	124.08	110.58	78.99	94.51	111.62	113.15	CAD
84.79	108.02	101.04	75.44	119.04	94.52	105.69	127.60	CAD
127.04	103.28	94.59	136.40	158.19	173.65	89.84	126.60	CAD
216.91	142.65	122.50	103.13	159.94	119.94	93.43	148.47	CAD
154.53	133.32	113.88	96.66	127.35	109.13	92.68	107.30	CAD
123.99	103.11	92.45	118.11	79.53	128.21	94.53	108.76	CAD
87.00	86.53	95.15	118.08	155.53	171.59	105.61	78.04	CAD
84.06	93.99	134.58	96.38	117.86	119.09	105.43	107.54	CAD
101.29	119.30	133.97	125.00	125.14	137.42	98.64	114.20	CAD
42.84	90.83	107.88	108.51	162.60	61.60	90.11	112.58	CAD
130.54	103.95	145.01	124.94	131.65	101.94	97.50	102.83	CAD
162.88	109.34	106.80	106.37	48.84	90.24	108.65	94.49	CAD
120.25	98.67	113.52	97.46	80.11	102.83	99.77	106.09	CAD
106.94	99.33	161.27	141.55	97.93	99.04	119.94	149.83	CAD
167.72	107.19	101.66	86.97	87.61	109.89	92.03	99.07	CAD
Supporting data file. Table consists of sampled sets of positive nonzero percentage values of initial conditions for each group (ACS and CAD) from lognormal distributions used in the study. Scaling these with the mean physiological values (see Methods) should give the concentration values of each factor.
